# Supplementary material for: Diet Diversity of the Fluviatile Masu Salmon, Oncorhynchus masou (Brevoort 1856) Revealed via Gastrointestinal Environmental DNA Metabarcoding and Morphological Identification of Contents
Source: Biology (Basel). 2024 Feb 18;13(2):129. doi: 10.3390/biology13020129 (PMC10887057; doi:10.3390/biology13020129)
Supplement: Supplementary file 1 [file biology-13-00129-s001.zip]

Archive with 1 entries (1 files):
- biology-2824926-supplementary.pdf
